# Supplementary material for: Synthesis and Properties of 1H-Pyrrolo[3′,2′:3,4]fluoreno[9,1-gh]quinolines and 7H-Pyrrolo[2′,3′,4′:4,10]anthra[1,9-fg]quinolines
Source: Molecules. 2025 Jun 16;30(12):2615. doi: 10.3390/molecules30122615 (PMC12195833; doi:10.3390/molecules30122615)
Supplement: Supplementary file 1 [file molecules-30-02615-s001.zip]

Archive with 1 entries (1 files):
- molecules-3636937-supplementary.pdf
